# Supplementary material for: Pollen-Mediated Movement of Herbicide Resistance Genes in Lolium rigidum
Source: PLoS One. 2016 Jun 23;11(6):e0157892. doi: 10.1371/journal.pone.0157892 (PMC4918886; doi:10.1371/journal.pone.0157892)
Supplement: S1 Appendix — (XLSX) [file pone.0157892.s001.xlsx]

## Sheet: Dataset
YEAR	ORIENTATION FROM THE POLLEN SOURCE	DISTANCE FROM THE POLLEN SOURCE	REPLICATE	CROSS-POLLINATION (%)
2009	A	0	1	1.91489
2009	A	0	2	1.70213
2009	A	0	3	3.19149
2009	B	0	1	4.68085
2009	B	0	2	11.2766
2009	B	0	3	1.70213
2009	C	0	1	2.55319
2009	C	0	2	5.74468
2009	C	0	3	11.9149
2009	D	0	1	6.80851
2009	D	0	2	5.31915
2009	D	0	3	4.25532
2009	E	0	1	9.14894
2009	E	0	2	7.65957
2009	E	0	3	7.44681
2009	F	0	1	4.04255
2009	F	0	2	5.31915
2009	F	0	3	2.97872
2009	G	0	1	6.59574
2009	G	0	2	4.04255
2009	G	0	3	9.78723
2009	H	0	1	3.82979
2009	H	0	2	5.53191
2009	H	0	3	5.31915
2009	A	1	1	1.70213
2009	A	1	2	4.46809
2009	A	1	3	4.68085
2009	B	1	1	0.638298
2009	B	1	2	5.10638
2009	B	1	3	1.70213
2009	C	1	1	7.44681
2009	C	1	2	2.76596
2009	C	1	3	0.851064
2009	D	1	1	5.10638
2009	D	1	2	2.76596
2009	D	1	3	0.638298
2009	E	1	1	4.46809
2009	E	1	2	1.06383
2009	E	1	3	6.38298
2009	F	1	1	1.2766
2009	F	1	2	2.12766
2009	F	1	3	2.12766
2009	G	1	1	6.38298
2009	G	1	2	1.06383
2009	G	1	3	2.12766
2009	H	1	1	2.12766
2009	H	1	2	1.91489
2009	H	1	3	0.851064
2009	A	5	1	2.55319
2009	A	5	2	4.68085
2009	A	5	3	2.34043
2009	B	5	1	2.12766
2009	B	5	2	1.48936
2009	B	5	3	1.91489
2009	C	5	1	0.851064
2009	D	5	1	4.04255
2009	D	5	2	1.91489
2009	D	5	3	2.97872
2009	E	5	1	1.70213
2009	E	5	2	1.48936
2009	E	5	3	1.2766
2009	F	5	1	2.76596
2009	F	5	2	4.25532
2009	F	5	3	1.48936
2009	G	5	1	1.2766
2009	G	5	2	0.425532
2009	G	5	3	0.425532
2009	H	5	1	1.06383
2009	H	5	2	1.48936
2009	H	5	3	1.06383
2009	A	10	1	2.12766
2009	A	10	2	0.638298
2009	A	10	3	0.425532
2009	D	10	1	1.06383
2009	E	10	1	0.851064
2009	E	10	2	0.851064
2009	E	10	3	1.48936
2009	F	10	1	1.2766
2009	F	10	2	0.212766
2009	F	10	3	1.70213
2009	G	10	1	0.212766
2009	G	10	2	0.851064
2009	G	10	3	0.638298
2009	H	10	1	0
2009	H	10	2	0
2009	H	10	3	1.06383
2009	A	15	1	0
2009	A	15	2	0.212766
2009	A	15	3	0
2009	B	15	1	3.61702
2009	D	15	1	1.48936
2009	E	15	1	2.76596
2009	E	15	2	1.70213
2009	E	15	3	2.55319
2009	F	15	1	1.2766
2009	F	15	2	1.06383
2009	F	15	3	3.40426
2009	G	15	1	2.55319
2009	G	15	2	2.12766
2009	G	15	3	1.2766
2009	H	15	1	1.91489
2009	H	15	2	1.06383
2010	A	0	1	11.1722
2010	A	0	2	5.86081
2010	A	0	3	4.21245
2010	B	0	1	7.50916
2010	B	0	2	12.8205
2010	B	0	3	13.37
2010	C	0	1	6.41026
2010	C	0	2	10.0733
2010	C	0	3	4.94505
2010	D	0	1	13.7363
2010	D	0	2	6.41026
2010	D	0	3	6.95971
2010	E	0	1	11.5385
2010	E	0	2	14.1026
2010	E	0	3	12.2711
2010	F	0	1	10.2564
2010	F	0	2	12.6374
2010	F	0	3	15.5678
2010	G	0	1	14.652
2010	G	0	2	8.79121
2010	G	0	3	10.6227
2010	H	0	1	9.52381
2010	H	0	2	7.69231
2010	H	0	3	5.31136
2010	A	1	1	5.67766
2010	A	1	2	3.47985
2010	A	1	3	5.49451
2010	B	1	1	7.50916
2010	B	1	2	7.32601
2010	B	1	3	6.22711
2010	C	1	1	9.15751
2010	C	1	2	4.57875
2010	C	1	3	4.57875
2010	D	1	1	1.8315
2010	D	1	2	11.9048
2010	D	1	3	11.5385
2010	E	1	1	6.41026
2010	E	1	2	8.42491
2010	E	1	3	5.31136
2010	F	1	1	7.87546
2010	F	1	2	3.663
2010	F	1	3	2.5641
2010	G	1	1	4.94505
2010	G	1	2	9.15751
2010	G	1	3	13.37
2010	H	1	1	5.49451
2010	H	1	2	3.11355
2010	H	1	3	7.50916
2010	A	5	1	0.915751
2010	A	5	2	0.915751
2010	A	5	3	0.915751
2010	B	5	1	3.2967
2010	B	5	2	1.4652
2010	B	5	3	4.3956
2010	C	5	1	5.31136
2010	C	5	2	4.21245
2010	C	5	3	3.11355
2010	D	5	1	4.21245
2010	D	5	2	3.2967
2010	D	5	3	3.2967
2010	E	5	1	5.86081
2010	E	5	2	14.4689
2010	F	5	1	1.4652
2010	F	5	2	2.1978
2010	F	5	3	2.5641
2010	G	5	1	2.1978
2010	G	5	2	1.28205
2010	G	5	3	2.01465
2010	H	5	1	1.64835
2010	H	5	2	1.0989
2010	H	5	3	1.4652
2010	A	10	1	0.3663
2010	A	10	2	0.732601
2010	A	10	3	1.0989
2010	B	10	1	1.28205
2010	B	10	2	1.28205
2010	B	10	3	0.732601
2010	C	10	1	1.8315
2010	C	10	2	1.8315
2010	C	10	3	1.4652
2010	D	10	1	3.663
2010	D	10	2	1.64835
2010	D	10	3	2.1978
2010	E	10	1	1.64835
2010	E	10	2	1.8315
2010	E	10	3	3.84615
2010	F	10	1	0.915751
2010	F	10	2	0.915751
2010	F	10	3	0.915751
2010	G	10	1	0.915751
2010	G	10	2	0.3663
2010	G	10	3	0.3663
2010	H	10	1	0.3663
2010	H	10	2	0.549451
2010	H	10	3	1.28205
2010	A	15	1	0.18315
2010	A	15	2	0.18315
2010	A	15	3	1.0989
2010	B	15	1	0.549451
2010	B	15	2	0
2010	B	15	3	0.549451
2010	C	15	1	0.3663
2010	C	15	2	0.549451
2010	C	15	3	0.915751
2010	D	15	1	0.732601
2010	D	15	2	0.732601
2010	D	15	3	0.3663
2010	E	15	1	1.0989
2010	E	15	2	1.28205
2010	E	15	3	1.0989
2010	F	15	1	0.3663
2010	F	15	2	0.915751
2010	F	15	3	0.3663
2010	G	15	1	0.915751
2010	G	15	2	2.01465
2010	G	15	3	0.915751
2010	H	15	1	1.28205
2010	H	15	2	0.549451
2010	H	15	3	2.1978
2010	B	20	1	1.0989
2010	B	20	2	0.549451
2010	B	20	3	1.0989
2010	C	20	1	2.01465
2010	C	20	2	1.4652
2010	C	20	3	2.01465
2010	D	20	1	2.01465
2010	D	20	2	1.28205
2010	D	20	3	1.4652
2010	C	25	1	1.0989
2010	C	25	2	0.915751
2010	C	25	3	1.4652
2010	D	25	1	1.0989
2010	D	25	2	1.8315
2010	D	25	3	1.28205
2011	A	0	1	10.5948
2011	A	0	2	10.0372
2011	A	0	3	5.57621
2011	B	0	1	11.3383
2011	B	0	2	4.64684
2011	B	0	3	9.8513
2011	C	0	1	14.4981
2011	C	0	2	17.658
2011	C	0	3	13.197
2011	D	0	1	18.2156
2011	D	0	2	14.684
2011	D	0	3	10.4089
2011	E	0	1	8.92193
2011	E	0	2	14.684
2011	E	0	3	14.8699
2011	F	0	1	15.7993
2011	F	0	2	4.64684
2011	F	0	3	6.69145
2011	G	0	1	17.4721
2011	G	0	2	21.9331
2011	G	0	3	7.80669
2011	H	0	1	5.94796
2011	H	0	2	15.7993
2011	H	0	3	3.15985
2011	A	1	1	8.92193
2011	A	1	2	7.80669
2011	A	1	3	15.2416
2011	B	1	1	4.46097
2011	B	1	2	5.94796
2011	B	1	3	3.5316
2011	C	1	1	10.7807
2011	C	1	2	12.0818
2011	C	1	3	11.3383
2011	D	1	1	15.4275
2011	D	1	2	10.9665
2011	D	1	3	9.47955
2011	E	1	1	13.197
2011	E	1	2	14.3123
2011	E	1	3	13.5688
2011	F	1	1	10.4089
2011	F	1	2	7.80669
2011	F	1	3	4.83271
2011	G	1	1	8.36431
2011	G	1	2	8.73606
2011	G	1	3	5.39033
2011	H	1	1	8.17844
2011	H	1	2	9.8513
2011	H	1	3	7.99257
2011	A	5	1	7.99257
2011	A	5	2	5.76208
2011	A	5	3	15.2416
2011	B	5	1	8.73606
2011	B	5	2	5.57621
2011	B	5	3	7.43494
2011	C	5	1	6.13383
2011	C	5	2	6.3197
2011	C	5	3	6.87732
2011	D	5	1	7.43494
2011	D	5	2	8.92193
2011	D	5	3	8.92193
2011	E	5	1	6.13383
2011	E	5	2	7.24907
2011	E	5	3	4.64684
2011	F	5	1	4.08922
2011	F	5	2	4.27509
2011	F	5	3	3.5316
2011	G	5	1	10.0372
2011	G	5	2	8.55019
2011	G	5	3	5.39033
2011	H	5	1	4.27509
2011	H	5	2	9.47955
2011	H	5	3	9.47955
2011	A	10	1	7.0632
2011	A	10	2	9.47955
2011	A	10	3	11.1524
2011	B	10	1	8.17844
2011	B	10	2	5.94796
2011	B	10	3	4.64684
2011	C	10	1	5.76208
2011	C	10	2	4.64684
2011	C	10	3	5.94796
2011	D	10	1	5.94796
2011	D	10	2	4.08922
2011	D	10	3	5.94796
2011	E	10	1	7.0632
2011	E	10	2	6.50558
2011	E	10	3	4.27509
2011	F	10	1	9.66543
2011	F	10	2	11.8959
2011	F	10	3	11.3383
2011	G	10	1	9.47955
2011	G	10	2	5.01859
2011	G	10	3	6.50558
2011	H	10	1	5.01859
2011	H	10	2	11.71
2011	H	10	3	8.36431
2011	A	15	1	6.3197
2011	A	15	2	6.13383
2011	A	15	3	9.8513
2011	B	15	1	16.5428
2011	B	15	2	8.36431
2011	B	15	3	5.39033
2011	C	15	1	3.34572
2011	C	15	2	7.24907
2011	C	15	3	20.0743
2011	D	15	1	5.20446
2011	D	15	2	16.3569
2011	D	15	3	6.69145
2011	E	15	1	14.4981
2011	E	15	2	4.46097
2011	E	15	3	11.3383
2011	F	15	1	11.3383
2011	F	15	2	6.50558
2011	F	15	3	4.08922
2011	G	15	1	10.7807
2011	G	15	2	7.99257
2011	G	15	3	3.90335
2011	H	15	1	7.0632
2011	H	15	2	11.8959
2011	H	15	3	6.69145
2011	B	20	1	7.0632
2011	B	20	2	7.0632
2011	B	20	3	3.15985
2011	C	20	1	5.01859
2011	C	20	2	3.34572
2011	C	20	3	9.10781
2011	D	20	1	8.73606
2011	D	20	2	5.94796
2011	D	20	3	17.4721
2011	B	25	1	5.94796
2011	B	25	2	5.39033
2011	B	25	3	10.7807
2011	C	25	1	6.50558
2011	C	25	2	4.27509
2011	C	25	3	3.15985
2011	D	25	1	3.71747
2011	D	25	2	4.08922
2011	D	25	3	2.7881
